# Supplementary material for: Synthesis and Herbicidal Activity of Novel N-(7-Oxo-4,7-dihydro-[1,2,4]triazolo[1,5-a]pyrimidin-2-yl)arylsulfonamides
Source: Molecules. 2026 Mar 17;31(6):1008. doi: 10.3390/molecules31061008 (PMC13029049; doi:10.3390/molecules31061008)
Supplement: Supplementary file 1 [file molecules-31-01008-s001.zip]

Archive with 1 entries (1 files):
- molecules-4201275-supplementary.pdf
